# Supplementary material for: Equilibrium and Kinetic Studies on Adsorption of Neutral and Ionic Species of Organic Adsorbates from Aqueous Solutions on Activated Carbon
Source: Molecules. 2024 Jun 26;29(13):3032. doi: 10.3390/molecules29133032 (PMC11243464; doi:10.3390/molecules29133032)
Supplement: Supplementary file 1 [file molecules-29-03032-s001.zip]

Archive with 1 entries (1 files):
- molecules-3058473-supplementary.pdf
